# Supplementary material for: Healthcare University Courses Fail to Improve Opinions, Knowledge, and Attitudes toward Vaccines among Healthcare Students: A Southern Italy Cross-Sectional Study
Source: Int J Environ Res Public Health. 2022 Dec 28;20(1):533. doi: 10.3390/ijerph20010533 (PMC9819233; doi:10.3390/ijerph20010533)
Supplement: Supplementary file 1 [file ijerph-20-00533-s001.zip]

Archive with 3 entries (3 files):
- Appendix SA.pdf
- supplementary figures.pdf
- supplementary tables.pdf
